# Supplementary material for: Proteomics‐based screening of the target proteins associated with antidepressant‐like effect and mechanism of Saikosaponin A
Source: J Cell Mol Med. 2019 Nov 24;24(1):174–88. doi: 10.1111/jcmm.14695 (PMC6933357; doi:10.1111/jcmm.14695)
Supplement: Supplementary file 1 [file JCMM-24-174-s001.xlsx]

## Sheet: Suppiementary1
The detail information of 391 differential expressed proteins between CUMS rats and control rats (M/C)
Number	Accession	Protein Description	M/C	p value
1	P47728	Calretinin	1.28317	0.000108243
2	D3ZCA0	Proline synthetase co-transcribed (Predicted)	1.20896	0.00115616
3	P61972	Nuclear transport factor 2	1.2447	0.00211196
4	F1LXF1	BCR, RhoGEF and GTPase-activating protein	1.3239	0.00240473
5	A0A0G2K4J0	ADP-ribosylation factor GTPase-activating protein 3	1.22512	0.00276687
6	A0A0G2K293	Neuronal growth regulator 1	1.4956	0.00284374
7	P36201	Cysteine-rich protein 2	1.25229	0.0041576
8	P48675	Desmin	1.68517	0.00465073
9	Q561R9	Endoribonuclease LACTB2	1.21382	0.004964
10	O35112	CD166 antigen	1.22111	0.00497945
11	A0A0G2JSW5	Potassium voltage-gated channel subfamily D member 3	1.28531	0.00504762
12	D4A1H2	Phosphatidylinositol-specific phospholipase C, X domain-containing 3	1.21836	0.00522517
13	Q9Z0T0	Thiopurine S-methyltransferase	1.21817	0.0064721
14	O09032	ELAV-like protein 4	1.22712	0.00649847
15	Q6IV57	RING finger protein 141	1.41431	0.006527
16	P17988	Sulfotransferase 1A1	1.29262	0.00725038
17	A0A0G2JYN0	DDB1- and CUL4-associated factor 8	1.34392	0.00732735
18	B6CZ61	Leucine-rich repeat-containing protein 51	1.49979	0.00733024
19	D4A517	Solute carrier family 39 (Zinc transporter)	1.29161	0.00734214
20	A0A0G2K8P5	Stathmin	1.37628	0.00749571
21	P0CAX5	Oligophrenin-1	1.24643	0.00813041
22	D3ZC34	Ankyrin repeat and MYND domain containing 2 (Predicted)	1.25614	0.00826374
23	P53534	Glycogen phosphorylase, brain form (Fragment)	2.41164	0.00870249
24	Q5I0K8	28S ribosomal protein S7, mitochondrial	1.22131	0.00882587
25	F1M938	Vesicle transport through interaction with t-SNAREs homolog 1A	1.21208	0.00913048
26	O88975	N-ethylmaleimide sensitive factor NSF (Fragment)	1.3505	0.00917863
27	A0JN19	Nolc1 protein (Fragment)	1.22552	0.00934459
28	B2GV22	Phosphatidylserine synthase 2	1.21357	0.0100636
29	Q02293	Protein farnesyltransferase subunit beta	1.45318	0.0107093
30	B2RYF1	Protein phosphatase 1 regulatory subunit 37	1.21214	0.0114147
31	P62275	40S ribosomal protein S29	1.52861	0.0122167
32	D4A927	Transforming, acidic coiled-coil-containing protein 1	1.30794	0.0126328
33	D3ZXP3	Histone H2A	1.26309	0.012656
34	B2B9A9	Ephrin B2	1.70614	0.0128727
35	Q765A7	GPI inositol-deacylase	1.24714	0.0132863
36	A0A0G2K0M1	Kinesin family member 15, isoform CRA_a	1.22217	0.0138432
37	D3ZBS2	Inter-alpha-trypsin inhibitor heavy chain H3	1.34393	0.0142065
38	M0R9I6	Aminomethyltransferase	1.22795	0.0148869
39	P11608	ATP synthase protein 8	1.35747	0.0153769
40	G3V9R3	Sulfotransferase 1 family member D1	1.23041	0.0157953
41	D3ZA68	Progressive external ophthalmoplegia 1	1.30721	0.0160355
42	A0MZ67	Shootin-1	1.27479	0.0162224
43	F1LTR0	Uncharacterized protein	1.21445	0.0163728
44	Q505J6	Mitochondrial glutamate carrier 2	1.2266	0.0168272
45	Q3MHS8	Sin3-associated polypeptide 18	1.4455	0.0168509
46	Q9Z122	Fatty acid desaturase 2	1.44511	0.017058
47	Q68FR0	Tetratricopeptide repeat domain 12	1.29492	0.0170597
48	Q5M888	UPF0415 protein C7orf25 homolog	1.277	0.0176483
49	G3V8Y0	G protein subunit gamma 13	1.22939	0.0182324
50	D4A9G3	TNF alpha-induced protein 8	1.227	0.01826
51	D4AC65	Cytochrome c oxidase assembly factor 7	1.39335	0.0183026
52	Q9QYU4	Ketimine reductase mu-crystallin	1.26163	0.0183369
53	D4A4Q4	OCIA domain-containing 2	1.28213	0.0183846
54	A0A0G2K1H2	Synaptoporin	1.20825	0.0188306
55	P15791	Calcium/calmodulin-dependent protein kinase type II subunit delta	1.20852	0.0189399
56	F1LN48	Thyroid peroxidase	1.54013	0.0192262
57	P08082	Clathrin light chain B	1.22945	0.0194534
58	Q6AY99	Aldo-keto reductase family 1 member B10	1.25527	0.0201445
59	Q63941	Ras-related protein Rab-3B	1.2146	0.0203338
60	M0R919	Prefoldin subunit 3	1.28132	0.0208231
61	D3ZZX1	Inositol polyphosphate-5-phosphatase A	1.25139	0.0210118
62	Q64542	Plasma membrane calcium-transporting ATPase 4	1.20734	0.0216874
63	D4A985	PR/SET domain 11	1.36629	0.0219717
64	Q3MHS7	GDP-mannose 4, 6-dehydratase	1.2752	0.022096
65	Q5I0D2	Nucleolus and neural progenitor protein	1.23847	0.022512
66	D4AE69	Similar to BC003277 protein (Predicted), isoform CRA_a	1.30238	0.0237517
67	Q0GLB5	DPPY splice variant d	1.24846	0.023817
68	B0BN94	Protein FAM136A	1.25668	0.0240977
69	Q5XIM5	Protein CDV3 homolog	1.20792	0.0242793
70	D3Z8H0	Small nuclear ribonucleoprotein U1 subunit 70	1.27437	0.0248476
71	D3ZMR9	Mitochondrial ribosomal protein L21	1.38578	0.0250055
72	D4A068	Paraneoplastic Ma antigen 2	1.39763	0.0250316
73	D3ZA31	Myotubularin related protein 2 (Predicted), isoform CRA_b	1.21425	0.0256276
74	D3ZBG6	Peptidyl-tRNA hydrolase domain-containing 1	1.35206	0.025879
75	Q66H15	Regulator of microtubule dynamics protein 3	1.20877	0.0259987
76	D3ZXF9	Mitochondrial ribosomal protein L12	1.23506	0.026048
77	Q6TXI6	Hypothetical LOC317456	1.28708	0.0263107
78	A0A0G2JXC3	40S ribosomal protein S21	1.24997	0.0265017
79	D3ZT36	ADAM metallopeptidase domain 23	1.20735	0.0268302
80	D4A197	Methylmalonyl CoA epimerase	1.20604	0.0279832
81	Q91V33	KH domain-containing, RNA-binding, signal transduction-associated protein 1	1.21387	0.0281283
82	Q02769	Squalene synthase	1.41728	0.0287248
83	F7FA68	THUMP domain-containing 1	1.32383	0.0288968
84	D3ZBX9	Coiled-coil domain-containing 92	1.20703	0.0289486
85	P51593	E3 ubiquitin-protein ligase HUWE1 (Fragment)	1.26544	0.0291748
86	D3ZN76	SEC16 homolog A, endoplasmic reticulum export factor	1.23434	0.0296041
87	Q9Z2I6	Synaptic vesicle glycoprotein 2C	1.20167	0.0296512
88	P01041	Cystatin-B	1.35867	0.0301524
89	Q4VBH2	tRNA nucleotidyl transferase 1	1.25855	0.0309201
90	F1M9V3	Uncharacterized protein	1.34387	0.0312146
91	Q5M949	Nipsnap homolog 3A (C. elegans)	1.22157	0.0312278
92	F1LPX0	Mitochondrial intermediate peptidase	1.48736	0.031378
93	A0A0G2K4A1	Establishment of sister chromatid cohesion N-acetyltransferase 2	1.21419	0.0319285
94	G3V6K0	COMM domain containing 5, isoform CRA_a	1.22963	0.0325458
95	Q62707	Nonmuscle myosin heavy chain-B (Fragment)	1.22604	0.0328124
96	Q6P6Q2	Keratin, type II cytoskeletal 5	1.21625	0.0329652
97	A0A0G2JVM6	Dystrobrevin	1.30084	0.0337152
98	D3Z9R8	6.8 kDa mitochondrial proteolipid	1.36805	0.0341264
99	G3V9S0	NADH-cytochrome b5 reductase	1.22133	0.0343552
100	D3ZWR4	Copine VII (Predicted), isoform CRA_b	1.38129	0.0361051
101	D3ZY54	Solute carrier family 30 (Zinc transporter), member 5 (Predicted)	1.34813	0.0365932
102	A0A0G2K613	Uncharacterized protein	1.2491	0.0365996
103	P62864	40S ribosomal protein S30	1.20468	0.0366124
104	D3ZUB7	Anaphase promoting complex subunit 4, isoform CRA_a	1.30232	0.0377298
105	Q6AY18	SAR1 gene homolog A (S. cerevisiae), isoform CRA_b	1.26368	0.0378786
106	P47196	RAC-alpha serine/threonine-protein kinase	1.26603	0.0395096
107	D3ZUW0	Pleckstrin and Sec7 domain-containing 3	1.37953	0.0398261
108	Q9WUC4	Copper transport protein ATOX1	1.32583	0.0403857
109	D3ZTB0	Myotubularin related protein 7 (Predicted), isoform CRA_a	1.31528	0.0403871
110	Q99MJ7	Centrosomal protein centrin 2 (Fragment)	1.27621	0.0429935
111	Q03344	ATPase inhibitor, mitochondrial	1.62457	0.0435918
112	Q6MGB5	Estradiol 17-beta-dehydrogenase 8	1.3154	0.0436128
113	Q3C2P9	Sprouty protein with EVH-1 domain 1, related sequence	1.22267	0.0438472
114	D3ZX38	Prefoldin 1 (Predicted)	1.23644	0.0465774
115	M0R3N4	Vesicle amine transport 1-like	1.26582	0.0469653
116	B2RYW4	39S ribosomal protein L53, mitochondrial	1.22724	0.0474168
117	P02764	Alpha-1-acid glycoprotein	1.41311	0.047853
118	B5DF60	Eukaryotic translation initiation factor 1A, X-linked	1.33685	0.0482234
119	B2RZ92	Fam151b protein	1.32029	0.0484524
120	P62749	Hippocalcin-like protein 1	1.49243	0.048515
121	E9PU34	RCG41110	1.21592	0.0488679
122	F1LRK1	Sodium/potassium-transporting ATPase subunit alpha	1.20581	0.0491515
123	P27615	Lysosome membrane protein 2	1.31503	0.0497271
124	B1WC33	CDC42 effector protein (Rho GTPase binding) 4 (Predicted), isoform CRA_a	0.763968	0.000180171
125	A0A0G2JXY9	Epsin-2	0.723422	0.000364663
126	D3ZUX7	Acyl-CoA synthetase family member 3	0.642488	0.000413576
127	D3ZW15	SEC24 homolog B, COPII coat complex component	0.730624	0.000453383
128	Q80W57	ATP-binding cassette sub-family G member 2	0.301072	0.00058648
129	D3ZH66	TAF5 RNA polymerase II, TATA box binding protein (TBP)-associated factor	0.665898	0.000588168
130	D4A2H8	Nudix (Nucleoside diphosphate linked moiety X)-type motif 12 (Predicted)	0.790295	0.000614768
131	F7FF10	Cytochrome P450, family 2, subfamily j, polypeptide 4	0.740786	0.0009155
132	P57093	Phytanoyl-CoA dioxygenase, peroxisomal	0.797417	0.00114245
133	A0A0G2K6N2	Adhesion G protein-coupled receptor B2	0.816975	0.00137388
134	D3ZFB6	Proline-rich transmembrane protein 2	0.497226	0.00156012
135	Q6AY24	Bone marrow stromal cell-derived ubiquitin-like protein	0.763476	0.00160345
136	D3ZKD9	Microtubule-associated protein	0.808757	0.00187337
137	B1WBR1	Golgi reassembly-stacking protein 1	0.435864	0.0020443
138	A0A0G2K2K3	TBC1 domain family member 14	0.740578	0.00208881
139	Q5XIW8	U4/U6.U5 tri-snRNP-associated protein 1	0.389879	0.00237109
140	G3V6A8	Golgi autoantigen, golgin subfamily b, macrogolgin 1, isoform CRA_c	0.633152	0.00249725
141	F1LR42	RUN and FYVE domain-containing 1	0.742595	0.00250169
142	D3ZKR9	Zinc finger CCHC-type-containing 6	0.777208	0.0026642
143	A0A0G2JTL7	Ankyrin repeat and IBR domain-containing 1	0.485947	0.00275601
144	A1A5S4	RCG40148	0.760547	0.00306239
145	A0A0U1RRW6	Sn1-specific diacylglycerol lipase beta (Fragment)	0.661123	0.00307788
146	Q80WD0	Reticulon-4 receptor-like 1	0.803372	0.00314392
147	P02688	Myelin basic protein	0.643589	0.00342142
148	G3V8P2	Arsenic (+3 oxidation state) methyltransferase, isoform CRA_a	0.680595	0.00360266
149	F1LRB9	Short transient receptor potential channel 1-like	0.717726	0.00363997
150	P51590	Cytochrome P450 2J3	0.718024	0.00371109
151	G3V839	Phosphatidylinositol 3-kinase, catalytic, beta polypeptide	0.733262	0.00389486
152	F1LQ83	TMEM9 domain family, member B	0.822334	0.00394443
153	F1MAM8	DEAD-box helicase 20	0.491342	0.00394688
154	Q5BJU5	Protein cornichon homolog 2	0.775803	0.00408163
155	B2RYP3	Fam91a1 protein	0.794845	0.00415666
156	F6KWE7	Telomeric repeat binding factor 2 isoform	0.721565	0.00425233
157	Q71F54	E3 ubiquitin-protein ligase SH3RF1	0.66621	0.00432868
158	Q32Q54	RCG37273, isoform CRA_a	0.691492	0.00442475
159	Q5RK25	Phosphomannomutase	0.672156	0.00457103
160	D4A4B4	U2 snRNP-associated SURP domain-containing	0.694112	0.00462702
161	Q6MG82	Proline-rich transmembrane protein 1	0.785228	0.00464856
162	B2RYJ4	L-aminoadipate-semialdehyde dehydrogenase-phosphopantetheinyl transferase	0.473102	0.00467579
163	Q63530	Phosphotriesterase-related protein	0.789342	0.00469168
164	F1M6C4	ADP-ribosylation factor-like GTPase 15	0.822254	0.00472919
165	D3ZJA2	BPI fold-containing family A, member 3	0.717269	0.0050469
166	D4A6D7	Tetratricopeptide repeat protein 19, mitochondrial	0.456145	0.00522554
167	P06302	Prothymosin alpha	0.750663	0.00536101
168	Q5EB85	Rbbp6 protein (Fragment)	0.743865	0.00539159
169	O35394	Prenylated Rab acceptor protein 1	0.755709	0.00602884
170	Q64259	Von Hippel-Lindau disease tumor suppressor	0.831388	0.00616387
171	P54759	Ephrin type-A receptor 7	0.765834	0.0067101
172	D4AC73	Coiled-coil-helix-coiled-coil-helix domain-containing 7	0.803797	0.00692955
173	Q9R0I8	Phosphatidylinositol 5-phosphate 4-kinase type-2 alpha	0.735501	0.00706028
174	F1MA61	Nuclear receptor coactivator 2	0.815023	0.00712491
175	D3Z8I7	Glutathione S-transferase, theta 3	0.741737	0.00715608
176	D4ABA6	Actin-related protein T3	0.628932	0.00747036
177	Q5XID7	Armadillo repeat-containing X-linked protein 3	0.81558	0.00757883
178	D4A367	RanBP-type and C3HC4-type zinc finger-containing protein 1	0.662908	0.00761713
179	Q06000	Lipoprotein lipase	0.793489	0.0076953
180	A0A0G2K3N1	Golgi brefeldin A-resistant guanine nucleotide exchange factor 1	0.734954	0.00771073
181	B0BNB0	Golgi transport 1B	0.56517	0.00775499
182	A0A0G2K1M5	Similar to Ab2-095	0.747083	0.0082771
183	A0A0G2JSQ3	Solute carrier family 22 (Organic anion transporter), member 8, isoform CRA_a	0.74362	0.00829131
184	D4A0T8	Dehydrogenase/reductase 7	0.771402	0.00862702
185	Q3MID9	Ogfr protein	0.583256	0.00875796
186	D4A732	Multivesicular body subunit 12B	0.805077	0.00888749
187	B2RZD7	LYR motif-containing protein 9	0.807344	0.00913935
188	A0A0G2K2V3	Ubiquitin-specific peptidase 31	0.588864	0.00933976
189	Q75T81	Asc-type amino acid transporter 1	0.781629	0.00937633
190	F1LVX6	Transmembrane protein 132B	0.737959	0.00947193
191	F1M8A5	Huntingtin-interacting protein K	0.757116	0.00965381
192	D4A5P3	RCG28714, isoform CRA_b	0.784703	0.00969353
193	D3ZLH5	Plexin-B3	0.698312	0.00983412
194	Q3LRZ1	CREB-regulated transcription coactivator 2	0.604803	0.00988618
195	M0R531	Protein lifeguard 2-like	0.793696	0.010167
196	Q80ZB2	ATP-binding cassette 1	0.783596	0.0103322
197	P85971	6-phosphogluconolactonase	0.81692	0.0105521
198	F1M8A7	L(3)mbt-like 4 (Drosophila)	0.746925	0.0108405
199	F1M9N7	Arf-GAP domain and FG repeat-containing protein 1	0.674723	0.0109125
200	F1M147	HYLS1, centriolar and ciliogenesis-associated	0.651449	0.0110093
201	F1LTT7	DENN domain-containing 4B	0.412031	0.0110468
202	D3Z8W0	Polyamine oxidase	0.725036	0.0110989
203	D3ZT16	MAP6 domain-containing 1	0.671657	0.011143
204	F1M590	Hdc homolog, cell cycle regulator	0.699335	0.011505
205	D4ABX8	Leucine-rich repeat and fibronectin type-III domain-containing protein 4	0.686394	0.0115165
206	O35832	Cyclin-dependent kinase 18	0.639509	0.0117496
207	D3ZQI1	Glutathione peroxidase	0.6942	0.011813
208	Q5PQL3	Signal peptide peptidase-like 2B	0.615869	0.0119308
209	P0C0A9	Small VCP/p97-interacting protein	0.829181	0.0123061
210	D4A3L4	Tripartite motif-containing 6	0.773274	0.0127112
211	D3ZL30	Microtubule-associated serine/threonine kinase 3	0.794906	0.0127582
212	P19103	Protein phosphatase 1 regulatory subunit 1A	0.802472	0.012827
213	M0R7B4	RCG45259	0.764234	0.0130819
214	F1LRZ7	Neurofilament heavy polypeptide	0.805761	0.013095
215	B4F7A5	CD99 molecule	0.796332	0.0131251
216	Q3ZAU5	DDHD domain containing 1	0.551402	0.013226
217	Q498D8	Ring-box 1	0.780467	0.0133791
218	A0A0K0WYI6	Anion exchange protein	0.762258	0.013641
219	G3V6D9	Na(+)/H(+) exchange regulatory cofactor NHE-RF	0.828949	0.0136814
220	Q6DGF9	Acyl-CoA-binding domain-containing protein 4	0.811669	0.0136933
221	Q5YLM1	Sn1-specific diacylglycerol lipase alpha	0.75461	0.0137183
222	D3ZMK9	Similar to DNA segment, Chr 8, ERATO Doi 82, expressed (Predicted)	0.726572	0.0140428
223	Q9ESM0	Inositol hexakisphosphate kinase 1	0.750949	0.0140981
224	A0A0G2JXK7	F-box only protein 7	0.812228	0.014139
225	B5DFK0	Leng4 protein	0.699433	0.0142757
226	P11506	Plasma membrane calcium-transporting ATPase 2	0.630966	0.0143094
227	D3ZFJ3	SH3-domain-binding protein 1	0.675093	0.0144248
228	M0RAG0	Putative uncharacterized protein RGD1310680_predicted	0.786809	0.0144892
229	M0RCT5	Echinoderm microtubule-associated protein-like 1	0.82776	0.0145246
230	F1M1H0	Deoxyribose-phosphate aldolase	0.756568	0.0146222
231	D4A5F7	VPS8 CORVET complex subunit	0.827263	0.0149576
232	Q5M819	Phosphoserine phosphatase	0.82659	0.0154532
233	Q6J4I0	Protein phosphatase 1 regulatory subunit 1B	0.758741	0.0156054
234	D4A4W6	RCG20695, isoform CRA_b	0.824915	0.0157947
235	Q6AYA2	Vaccinia related kinase 1	0.829438	0.0164498
236	D3ZCG2	Kinesin family member 21A	0.731663	0.0165286
237	D4ADH5	Potassium channel tetramerization domain-containing 21	0.565653	0.0165549
238	B2RYQ9	Smarca5 protein (Fragment)	0.810894	0.0166594
239	E9PTB6	DNA-directed RNA polymerase subunit	0.732222	0.0167457
240	Q505I9	Epsin 2	0.644279	0.0168542
241	P0C0T0	Lipopolysaccharide-induced tumor necrosis factor-alpha factor homolog	0.828263	0.0169008
242	Q6AYR8	Secernin-2	0.721596	0.017488
243	P31596	Excitatory amino acid transporter 2	0.79367	0.018062
244	E9PT22	Uncharacterized protein	0.741865	0.0182113
245	A0A0G2K079	Breast carcinoma-amplified sequence 1 homolog	0.798191	0.018249
246	D3ZZ38	Sorting nexin	0.715555	0.0187214
247	B2RYF6	Cleft lip and palate associated transmembrane protein 1	0.804049	0.0188368
248	F1M3F8	Calcium/calmodulin-dependent protein kinase type II subunit gamma	0.580826	0.0189123
249	P47987	Plasmolipin	0.808385	0.0191328
250	D3ZH87	Uncharacterized protein	0.825526	0.0191795
251	D3ZCI3	Rho GTPase-activating protein 30	0.814086	0.0199803
252	Q5XIR2	Intraflagellar transport 74	0.659385	0.0201765
253	F1MAN2	Transient receptor potential cation channel, subfamily C, member 6	0.751415	0.0203515
254	D4A1Q2	Microtubule-associated protein	0.739605	0.0205518
255	D4A0X3	BTB (POZ) domain-containing 8	0.69385	0.0208174
256	D3ZYQ9	Ring finger protein 20	0.637349	0.0210386
257	P30713	Glutathione S-transferase theta-2	0.813251	0.0210492
258	Q6P7A9	Lysosomal alpha-glucosidase	0.666051	0.0214276
259	Q5RJL0	Ermin	0.82222	0.0214563
260	A0A0G2K583	S-methyl-5'-thioadenosine phosphorylase	0.699948	0.0214767
261	Q5HZA2	Sprouty RTK-signaling antagonist 2	0.688527	0.0215396
262	A0A0G2JTS5	Pleckstrin homology-like domain family B member 1	0.681783	0.0218371
263	D4A3F5	G protein-coupled receptor, class C, group 5, member B	0.771226	0.0225177
264	A0A0G2JW51	Putative ATP-dependent RNA helicase DHX30	0.684743	0.022569
265	D3ZJB8	Ariadne RBR E3 ubiquitin protein ligase 2	0.825896	0.0228061
266	G3V7Q8	Cationic trypsinogen	0.628996	0.0230332
267	Q8VGC3	Voltage-dependent L-type calcium channel subunit beta-2	0.768937	0.0235385
268	D4A131	Mitochondrial ribosomal protein L4	0.685143	0.0235709
269	F1M1T9	Phosphodiesterase	0.761145	0.023605
270	Q6U6G5	Zinc finger CCCH domain-containing protein 15	0.776766	0.0240816
271	G3V6P8	Guanine nucleotide-binding protein subunit gamma	0.760008	0.0242409
272	D3ZF92	Tumor necrosis factor receptor superfamily member 21	0.706636	0.0250893
273	Q32PY7	Nudcd3 protein	0.818532	0.0251086
274	A0A096MJM1	Ras homolog family member G (Fragment)	0.810892	0.0251936
275	M0R776	Mitochondrial ribosomal protein S36	0.750754	0.0253449
276	Q9EQH5	C-terminal-binding protein 2	0.760784	0.0254267
277	M0R455	Leukocyte elastase inhibitor A-like	0.818742	0.0256252
278	A7VLG3	Organic solute carrier protein 1	0.67614	0.0256459
279	F1LQK6	Ephrin type-A receptor 6	0.737797	0.0257291
280	Q5XIL4	Sorbin and SH3 domain containing 3	0.627086	0.0258452
281	D4A4Y0	Exosome component 4	0.822077	0.0259495
282	F1LR33	Phospholipid phosphatase-related protein type 2	0.680085	0.0262968
283	D3ZZ99	Alpha-adducin	0.79459	0.0263618
284	A0JPL9	Rem2 protein	0.70177	0.0265528
285	P62510	Estrogen-related receptor gamma	0.757139	0.0266003
286	G3V9B3	Myelin-associated glycoprotein	0.759083	0.0270715
287	Q5M849	Interferon-induced protein 35	0.688482	0.0272972
288	B4F7F3	Armadillo repeat gene deleted in velo-cardio-facial syndrome	0.674041	0.0273599
289	Q63016	Large neutral amino acids transporter small subunit 1	0.617675	0.0274163
290	Q9WTW8	Solute carrier family 23 member 2	0.672009	0.0275414
291	D3ZBU7	Similar to putative protein (5S487)	0.790293	0.0278504
292	D4AC95	Centrosomal protein 97	0.811229	0.0278562
293	A0A0G2K7R8	CDW92 antigen, isoform CRA_a	0.80652	0.0279801
294	D3ZGI1	RCG38044, isoform CRA_b	0.744568	0.0281157
295	D3ZJZ0	RGD1563250 (Predicted), isoform CRA_a	0.672529	0.0282309
296	Q66H71	Serine/threonine-protein phosphatase CPPED1	0.803057	0.0282694
297	F7F730	Uncharacterized protein	0.7696	0.028503
298	P25093	Fumarylacetoacetase	0.774768	0.0292948
299	Q4KM31	LIM domain-containing protein 2	0.806345	0.0293974
300	A0A0G2K5U6	Cell adhesion molecule 2	0.76928	0.029677
301	Q6AYT7	Monoacylglycerol lipase ABHD12	0.68348	0.029926
302	D3ZJJ4	Calpain 15	0.781458	0.0301376
303	D3Z8Z7	Ankyrin repeat and death domain-containing 1A	0.786003	0.0302115
304	E9PSJ4	Sperm-associated antigen 9	0.678924	0.0303427
305	Q9BCZ6	RT1.D beta class II major histocompatibility antigen (Fragment)	0.764111	0.0307196
306	F1M2K6	Plakophilin 4	0.821366	0.0307743
307	D3ZY47	Similar to RIKEN cDNA 2310022B05	0.763861	0.0318595
308	A0A0G2JWR7	Steroid hormone receptor ERR1	0.759196	0.0320051
309	D3ZQQ1	Aftiphilin	0.767804	0.0321498
310	D3ZQH6	Phospholipase A2	0.830293	0.032317
311	O54701	Sodium/potassium/calcium exchanger 2	0.776409	0.0323756
312	B2LYI9	Tenascin C	0.831491	0.0325001
313	B5DEZ4	Tcerg1 protein	0.75698	0.032576
314	A0A0G2JUS4	SWI/SNF-related, matrix-associated, actin-dependent regulator of chromatin	0.746408	0.0329637
315	A0A0G2KAE4	Sulfhydryl oxidase	0.772144	0.0330807
316	A4L9P7	Sister chromatid cohesion protein PDS5 homolog A	0.66205	0.0331371
317	D4A8D5	Filamin B	0.669111	0.0332463
318	D3ZGM1	Pentatricopeptide repeat domain 3	0.810505	0.0337148
319	P97570	85/88 kDa calcium-independent phospholipase A2	0.674625	0.0339046
320	A0A0G2K719	DEAD-box helicase 3, X-linked	0.698647	0.0341708
321	Q5PPJ4	Deoxyhypusine hydroxylase	0.630853	0.0341828
322	D3ZYR0	Rho guanine nucleotide exchange factor 12	0.723169	0.034218
323	D4A5X1	Stromal interaction molecule 2	0.665778	0.0342671
324	D3ZDC2	Solute carrier family 43 member 2	0.59466	0.0345969
325	D3ZEG8	Putative uncharacterized protein RGD1309188_predicted	0.691077	0.0346905
326	F1LTB9	Cell division cycle 40	0.780393	0.0347312
327	M0R8J3	Junction mediating and regulatory protein, p53 cofactor	0.529904	0.0347321
328	A0A0G2JVU2	SOS Ras/Rho guanine nucleotide exchange factor 2	0.737974	0.0350358
329	Q63327	Myelin-associated oligodendrocyte basic protein	0.706785	0.0353243
330	B4F775	Golgi associated PDZ and coiled-coil motif containing	0.464299	0.035959
331	Q5PQJ7	Tubulin-specific chaperone cofactor E-like protein	0.715935	0.0360739
332	D3ZBL6	Nucleoporin 160	0.697215	0.0363158
333	D4ACC2	KN motif and ankyrin repeat domains 2	0.817794	0.0369083
334	P35286	Ras-related protein Rab-13	0.816046	0.037107
335	F1LRE1	Glutathione reductase	0.828887	0.0371287
336	Q63638	Striated muscle-specific serine/threonine-protein kinase	0.786497	0.0372067
337	G3V965	1-acylglycerol-3-phosphate O-acyltransferase 5	0.743582	0.0374615
338	F1LRM7	Collagen alpha-1(II) chain	0.555425	0.038361
339	O35795	Ectonucleoside triphosphate diphosphohydrolase 2	0.830976	0.038364
340	Q5D008	Tnpo1 protein (Fragment)	0.751324	0.0389599
341	P51646	ADP-ribosylation factor-like protein 5A	0.832946	0.0390684
342	B5DFF4	Vacuolar protein sorting 37C (Yeast) (Predicted)	0.824071	0.0393326
343	Q6AY07	Fructose-bisphosphate aldolase	0.713238	0.0394017
344	A0A0G2KAP2	Probable bifunctional methylenetetrahydrofolate dehydrogenase/cyclohydrolase 2	0.591228	0.0397812
345	P27139	Carbonic anhydrase 2	0.810841	0.0400161
346	O08618	Phosphoribosyl pyrophosphate synthase-associated protein 2	0.734068	0.0403187
347	Q6P752	Torsin-1A-interacting protein 2	0.673256	0.0409416
348	G3V7J3	Leucine rich repeat and fibronectin type III domain containing 2	0.732205	0.0409807
349	D3ZGM8	Alpha tocopherol transfer protein-like	0.531569	0.0409893
350	D3ZA66	Proline-serine-threonine phosphatase-interacting protein 2	0.767511	0.0410005
351	A0A0A0MY39	ATP-binding cassette sub-family B member 9	0.811962	0.0410912
352	P51907	Excitatory amino acid transporter 3	0.680769	0.0411324
353	D4A769	Sterile alpha motif domain containing 4B	0.560812	0.0412941
354	Q6AYI5	Leucine-rich repeat protein SHOC-2	0.520314	0.0417995
355	D3ZAL7	GRB2-associated-binding protein 1	0.746463	0.0418052
356	D3ZBP4	[F-actin]-methionine sulfoxide oxidase MICAL1	0.793854	0.0421556
357	Q5U201	Protein AMN1 homolog	0.773888	0.0424014
358	D3ZRV0	DCN1-like protein	0.760866	0.042445
359	B2RYM3	Inter-alpha trypsin inhibitor, heavy chain 1	0.656632	0.0425702
360	D3ZPJ0	Shisa family member 7	0.763513	0.0427425
361	D3ZV91	Similar to RIKEN cDNA 2810055F11 (Predicted)	0.765881	0.0427989
362	G3V678	DNA-directed RNA polymerases I, II, and III subunit RPABC3-like	0.81113	0.0430033
363	O35260	Nucleus accumbens-associated protein 1	0.746478	0.043101
364	D3ZG48	DExD-box helicase 50	0.755602	0.0431633
365	D4A264	Zinc-binding alcohol dehydrogenase, domain-containing 2	0.829793	0.0436061
366	D3ZTK5	60S ribosomal protein L27	0.826045	0.0441623
367	M0R785	Coiled-coil-helix-coiled-coil-helix domain-containing protein 2, mitochondrial-like	0.577991	0.0441991
368	D3ZHR8	tRNA-yW synthesizing protein 3 homolog	0.767891	0.0444447
369	O77924	MHC class Ib antigen (Fragment)	0.786585	0.044452
370	Q06C60	BolA family member 1	0.563231	0.0444886
371	M0R4G0	Immunoglobulin superfamily-containing leucine-rich repeat 2	0.792337	0.0451922
372	P70565	Plakoglobin	0.560601	0.0452395
373	P26431	Sodium/hydrogen exchanger 1	0.811793	0.045746
374	O08679	Serine/threonine-protein kinase MARK2	0.792428	0.0460102
375	D3ZH59	Adhesion G protein-coupled receptor L3	0.673342	0.0460596
376	Q9R1B1	Mitochondrial import inner membrane translocase subunit Tim10 B	0.722636	0.0461504
377	A0A0G2K9L2	Target of myb1-like 2 membrane-trafficking protein	0.778212	0.0462861
378	D4A1J3	Paralemmin 3	0.804688	0.0465283
379	F1MAK9	Sphingomyelin phosphodiesterase 4	0.777635	0.047098
380	Q3MID3	ADP-ribosylation factor GTPase-activating protein 2	0.809642	0.0471817
381	M9MMM8	Serine/threonine-protein kinase BRSK2	0.751987	0.0472464
382	A1L1L6	Mitochondrial Rho GTPase	0.812585	0.0474918
383	Q5BJT2	Ubiquitin-like protein 3	0.792074	0.0476577
384	Q920M2	RING finger protein 39	0.814165	0.0477371
385	A0A140TAA1	Immunoglobulin superfamily, member 8	0.781346	0.0478728
386	D3ZZM9	Centriole, cilia and spindle-associated protein	0.80802	0.0481405
387	F1LQ41	Neuroligin-2	0.781476	0.04941
388	Q4KLG2	GTPase IMAP family member 8	0.832434	0.0495003
389	D4A7C2	Formin 1	0.671484	0.0495449
390	D4AEG3	Peptidylprolyl isomerase-like 4	0.833144	0.0496372
391	D3ZZU4	Putative uncharacterized protein RGD1564549_predicted	0.685229	0.0499814
