# Supplementary material for: Proteomics‐based screening of the target proteins associated with antidepressant‐like effect and mechanism of Saikosaponin A
Source: J Cell Mol Med. 2019 Nov 24;24(1):174–88. doi: 10.1111/jcmm.14695 (PMC6933357; doi:10.1111/jcmm.14695)
Supplement: Supplementary file 2 [file JCMM-24-174-s002.xlsx]

## Sheet: Supplementary2
The detail information of 82 differential expressed proteins between CUMS rats and SA group (SA/M)
Number	Accession	Protein Description	SA/M	p value
1	F1M7V4	Protein piccolo	1.22491	0.000462421
2	A0A0G2K3H2	Dedicator of cytokinesis 7	1.21243	0.00283736
3	A0A0H2UI15	C-type lectin domain family 2 member L	1.26579	0.00503609
4	M0R4S2	Apolipoprotein D	1.21276	0.00584163
5	Q9JI66	Electrogenic sodium bicarbonate cotransporter 1	1.27243	0.00883292
6	Q4V8C2	Centromere/kinetochore protein zw10 homolog	1.22497	0.00922678
7	D3ZZ38	Sorting nexin	1.34608	0.00933428
8	D4A7C2	Formin 1	1.31443	0.0130948
9	I7EFB0	Myelin basic protein transcript variant N (Fragment)	1.23213	0.0148084
10	Q4KM31	LIM domain-containing protein 2	1.24566	0.0154535
11	Q5XIW8	U4/U6.U5 tri-snRNP-associated protein 1	1.53353	0.0223326
12	Q63530	Phosphotriesterase-related protein	1.20741	0.0245461
13	P62813	Gamma-aminobutyric acid receptor subunit alpha-1	1.22332	0.0258476
14	Q5PPJ4	Deoxyhypusine hydroxylase	1.2002	0.0281255
15	D3ZFB6	Proline-rich transmembrane protein 2	1.49678	0.0296643
16	F1M3F8	Calcium/calmodulin-dependent protein kinase type II subunit gamma	1.93289	0.0342458
17	D3ZY44	Mitochondrial ribosomal protein S2	1.25748	0.0368689
18	Q9QZI4	Carbonyl reductase isoform III (Fragment)	1.2271	0.0371072
19	F1LTT7	DENN domain-containing 4B	1.31562	0.0413801
20	F1LR33	Phospholipid phosphatase-related protein type 2	1.30649	0.0421598
21	A0A0G2KA37	Netrin receptor UNC5D	1.62889	0.0441488
22	B0BMX3	S100 calcium binding protein A16 (Predicted), isoform CRA_a	1.67274	0.0448227
23	Q6RJR6	Reticulon-3	1.20965	0.0493463
24	A0A0G2JW54	Mediator complex subunit 26	0.442983	3.37452e-05
25	Q8K5B5	Amino acid transporter	0.447954	0.000208046
26	F7ENH8	Histone deacetylase	0.797704	0.00033833
27	A0A0G2JYY8	Uncharacterized protein	0.192408	0.000432245
28	Q9ESB5	N-terminal EF-hand calcium-binding protein 1	0.825439	0.00101292
29	Q91WY2	Tyrosine kinase-related protein (Fragment)	0.408046	0.00130868
30	D3ZTW7	ATP synthase mitochondrial F1 complex assembly factor 2	0.478172	0.00158896
31	F1LU14	Sorting nexin	0.757417	0.00204108
32	P60042	Somatostatin	0.80648	0.00214071
33	Q68HB8	Protocadherin 7	0.565885	0.00271879
34	A0JPL9	Rem2 protein	0.806046	0.00272725
35	D3ZZU4	Putative uncharacterized protein RGD1564549_predicted	0.826535	0.00493962
36	A0A0G2KAF8	Suppression of tumorigenicity 18 protein	0.740845	0.00519955
37	Q5FVG5	Similar to tropomyosin 1, embryonic fibroblast-rat, isoform CRA_c	0.823477	0.00591201
38	Q66H48	Zinc finger protein 219	0.724967	0.00604823
39	Q5I0H4	Calcium load-activated calcium channel	0.776153	0.00651253
40	D4A110	CKLF-like MARVEL transmembrane domain-containing 4	0.682214	0.00709721
41	B2RZD1	Sec61 beta subunit	0.691851	0.00728199
42	O35263	Platelet-activating factor acetylhydrolase IB subunit gamma	0.82248	0.00838403
43	A0A0G2K8T6	Zinc finger E-box-binding homeobox 2	0.628085	0.0085959
44	D4ACK7	Cyclin and CBS domain divalent metal cation transport mediator 3	0.711162	0.00864588
45	Q66H43	BLOC-1-related complex subunit 6	0.786097	0.00978563
46	A0A0G2JYY6	Coenzyme Q10A	0.817371	0.0101502
47	Q9R1S9	Midkine	0.76225	0.0107825
48	P52287	Guanine nucleotide-binding protein G(I)/G(S)/G(T) subunit beta-3	0.790664	0.0113606
49	M0RBS7	Uncharacterized protein	0.787866	0.0117663
50	D4A068	Paraneoplastic Ma antigen 2	0.767352	0.0126365
51	D4A8A0	Carbamoyl-phosphate synthetase 2, aspartate transcarbamylase, and dihydroorotase	0.811485	0.0131494
52	A0A0G2QC63	Sec24d protein	0.793332	0.0133068
53	D4A5A9	Zinc finger, SWIM-type-containing 8	0.808436	0.0137173
54	A0A0G2K1A4	Ecotropic viral integration site 5-like	0.739489	0.0171481
55	Q4G064	2-methoxy-6-polyprenyl-1,4-benzoquinol methylase, mitochondrial	0.451226	0.0171824
56	D4A1C0	Cyclin M1 (Predicted)	0.799255	0.0177838
57	O70467	Protein arginine N-methyltransferase 3	0.804324	0.0182419
58	A0A0G2KA71	Nectin cell adhesion molecule 2	0.737593	0.0189268
59	P0C6P5	Rho guanine nucleotide exchange factor 28	0.774782	0.0223353
60	A0A0G2JUR5	Myosin phosphatase Rho-interacting protein	0.741149	0.0227914
61	G3V879	5-demethoxyubiquinone hydroxylase, mitochondrial	0.822545	0.0232954
62	A0A0G2JU85	Dendrin	0.80581	0.0234217
63	D3ZHP7	Serine/threonine-protein kinase ULK3	0.814953	0.0235602
64	Q3B7V5	RAB2B, member RAS oncogene family	0.761917	0.0238681
65	F1LWZ8	LEM domain-containing 3	0.722443	0.0278348
66	F1M801	Anaphase promoting complex subunit 1 (Predicted)	0.822122	0.0280399
67	D3ZWR4	Copine VII (Predicted), isoform CRA_b	0.79746	0.0287924
68	Q4KLG2	GTPase IMAP family member 8	0.819476	0.0303325
69	A0A0G2JTF5	Ubiquitin-specific peptidase 34	0.753389	0.0306217
70	F1M1L9	Copine 2	0.809935	0.0306359
71	A0A0G2JTQ5	N-acetylgalactosamine kinase	0.435346	0.0320581
72	P70550	Ras-related protein Rab-8B	0.783861	0.0324808
73	Q8R3Z7	EH-domain containing 4	0.819501	0.034027
74	B0BN15	Similar to src homology 2 domain-containing transforming protein D	0.833302	0.0352459
75	D3ZR43	Angiopoietin 4	0.737496	0.0371261
76	D3ZW09	Sortilin-related VPS10 domain-containing receptor 2	0.781087	0.0387029
77	A0A0G2K5E8	Collagen, type I, alpha 2	0.738987	0.0391713
78	A0A0G2K0Y2	Insulin-like growth factor 2 mRNA-binding protein 3	0.811608	0.03919
79	Q5XHX2	Taperin	0.738972	0.040451
80	D3ZLW4	Tuberin	0.814052	0.0420498
81	P01946	Hemoglobin subunit alpha-1/2	0.821777	0.042732
82	D4A105	Transmembrane protein 63B	0.738542	0.0490682

## Sheet: Sheet1
The detail information of 82 differential expressed proteins between CUMS rats and SA group (SA/M)
Number	Accession	Protein Description	SA/M	p value
1	F1M7V4	Protein piccolo	1.22491	0.000462421
2	A0A0G2K3H2	Dedicator of cytokinesis 7	1.21243	0.00283736
3	A0A0H2UI15	C-type lectin domain family 2 member L	1.26579	0.00503609
4	M0R4S2	Apolipoprotein D	1.21276	0.00584163
5	Q9JI66	Electrogenic sodium bicarbonate cotransporter 1	1.27243	0.00883292
6	Q4V8C2	Centromere/kinetochore protein zw10 homolog	1.22497	0.00922678
7	D3ZZ38	Sorting nexin	1.34608	0.00933428
8	D4A7C2	Formin 1	1.31443	0.0130948
9	I7EFB0	Myelin basic protein transcript variant N (Fragment)	1.23213	0.0148084
10	Q4KM31	LIM domain-containing protein 2	1.24566	0.0154535
11	Q5XIW8	U4/U6.U5 tri-snRNP-associated protein 1	1.53353	0.0223326
12	Q63530	Phosphotriesterase-related protein	1.20741	0.0245461
13	P62813	Gamma-aminobutyric acid receptor subunit alpha-1	1.22332	0.0258476
14	Q5PPJ4	Deoxyhypusine hydroxylase	1.2002	0.0281255
15	D3ZFB6	Proline-rich transmembrane protein 2	1.49678	0.0296643
16	F1M3F8	Calcium/calmodulin-dependent protein kinase type II subunit gamma	1.93289	0.0342458
17	D3ZY44	Mitochondrial ribosomal protein S2	1.25748	0.0368689
18	Q9QZI4	Carbonyl reductase isoform III (Fragment)	1.2271	0.0371072
19	F1LTT7	DENN domain-containing 4B	1.31562	0.0413801
20	F1LR33	Phospholipid phosphatase-related protein type 2	1.30649	0.0421598
21	A0A0G2KA37	Netrin receptor UNC5D	1.62889	0.0441488
22	B0BMX3	S100 calcium binding protein A16 (Predicted), isoform CRA_a	1.67274	0.0448227
23	Q6RJR6	Reticulon-3	1.20965	0.0493463
24	A0A0G2JW54	Mediator complex subunit 26	0.442983	3.37452e-05
25	Q8K5B5	Amino acid transporter	0.447954	0.000208046
26	F7ENH8	Histone deacetylase	0.797704	0.00033833
27	A0A0G2JYY8	Uncharacterized protein	0.192408	0.000432245
28	Q9ESB5	N-terminal EF-hand calcium-binding protein 1	0.825439	0.00101292
29	Q91WY2	Tyrosine kinase-related protein (Fragment)	0.408046	0.00130868
30	D3ZTW7	ATP synthase mitochondrial F1 complex assembly factor 2	0.478172	0.00158896
31	F1LU14	Sorting nexin	0.757417	0.00204108
32	P60042	Somatostatin	0.80648	0.00214071
33	Q68HB8	Protocadherin 7	0.565885	0.00271879
34	A0JPL9	Rem2 protein	0.806046	0.00272725
35	D3ZZU4	Putative uncharacterized protein RGD1564549_predicted	0.826535	0.00493962
36	A0A0G2KAF8	Suppression of tumorigenicity 18 protein	0.740845	0.00519955
37	Q5FVG5	Similar to tropomyosin 1, embryonic fibroblast-rat, isoform CRA_c	0.823477	0.00591201
38	Q66H48	Zinc finger protein 219	0.724967	0.00604823
39	Q5I0H4	Calcium load-activated calcium channel	0.776153	0.00651253
40	D4A110	CKLF-like MARVEL transmembrane domain-containing 4	0.682214	0.00709721
41	B2RZD1	Sec61 beta subunit	0.691851	0.00728199
42	O35263	Platelet-activating factor acetylhydrolase IB subunit gamma	0.82248	0.00838403
43	A0A0G2K8T6	Zinc finger E-box-binding homeobox 2	0.628085	0.0085959
44	D4ACK7	Cyclin and CBS domain divalent metal cation transport mediator 3	0.711162	0.00864588
45	Q66H43	BLOC-1-related complex subunit 6	0.786097	0.00978563
46	A0A0G2JYY6	Coenzyme Q10A	0.817371	0.0101502
47	Q9R1S9	Midkine	0.76225	0.0107825
48	P52287	Guanine nucleotide-binding protein G(I)/G(S)/G(T) subunit beta-3	0.790664	0.0113606
49	M0RBS7	Uncharacterized protein	0.787866	0.0117663
50	D4A068	Paraneoplastic Ma antigen 2	0.767352	0.0126365
51	D4A8A0	Carbamoyl-phosphate synthetase 2, aspartate transcarbamylase, and dihydroorotase	0.811485	0.0131494
52	A0A0G2QC63	Sec24d protein	0.793332	0.0133068
53	D4A5A9	Zinc finger, SWIM-type-containing 8	0.808436	0.0137173
54	A0A0G2K1A4	Ecotropic viral integration site 5-like	0.739489	0.0171481
55	Q4G064	2-methoxy-6-polyprenyl-1,4-benzoquinol methylase, mitochondrial	0.451226	0.0171824
56	D4A1C0	Cyclin M1 (Predicted)	0.799255	0.0177838
57	O70467	Protein arginine N-methyltransferase 3	0.804324	0.0182419
58	A0A0G2KA71	Nectin cell adhesion molecule 2	0.737593	0.0189268
59	P0C6P5	Rho guanine nucleotide exchange factor 28	0.774782	0.0223353
60	A0A0G2JUR5	Myosin phosphatase Rho-interacting protein	0.741149	0.0227914
61	G3V879	5-demethoxyubiquinone hydroxylase, mitochondrial	0.822545	0.0232954
62	A0A0G2JU85	Dendrin	0.80581	0.0234217
63	D3ZHP7	Serine/threonine-protein kinase ULK3	0.814953	0.0235602
64	Q3B7V5	RAB2B, member RAS oncogene family	0.761917	0.0238681
65	F1LWZ8	LEM domain-containing 3	0.722443	0.0278348
66	F1M801	Anaphase promoting complex subunit 1 (Predicted)	0.822122	0.0280399
67	D3ZWR4	Copine VII (Predicted), isoform CRA_b	0.79746	0.0287924
68	Q4KLG2	GTPase IMAP family member 8	0.819476	0.0303325
69	A0A0G2JTF5	Ubiquitin-specific peptidase 34	0.753389	0.0306217
70	F1M1L9	Copine 2	0.809935	0.0306359
71	A0A0G2JTQ5	N-acetylgalactosamine kinase	0.435346	0.0320581
72	P70550	Ras-related protein Rab-8B	0.783861	0.0324808
73	Q8R3Z7	EH-domain containing 4	0.819501	0.034027
74	B0BN15	Similar to src homology 2 domain-containing transforming protein D	0.833302	0.0352459
75	D3ZR43	Angiopoietin 4	0.737496	0.0371261
76	D3ZW09	Sortilin-related VPS10 domain-containing receptor 2	0.781087	0.0387029
77	A0A0G2K5E8	Collagen, type I, alpha 2	0.738987	0.0391713
78	A0A0G2K0Y2	Insulin-like growth factor 2 mRNA-binding protein 3	0.811608	0.03919
79	Q5XHX2	Taperin	0.738972	0.040451
80	D3ZLW4	Tuberin	0.814052	0.0420498
81	P01946	Hemoglobin subunit alpha-1/2	0.821777	0.042732
82	D4A105	Transmembrane protein 63B	0.738542	0.0490682
